# Supplementary material for: The Senotherapeutic Effects of APPA (Apocynin [AP] and Paeonol [PA]) on Senescent Human Chondrocytes
Source: Pharmaceuticals (Basel). 2025 Sep 16;18(9):1386. doi: 10.3390/ph18091386 (PMC12472882; doi:10.3390/ph18091386)
Supplement: Supplementary file 1 [file pharmaceuticals-18-01386-s001.zip]

Archive with 1 entries (1 files):
- pharmaceuticals-3814235-supplementary.pdf
